# Supplementary material for: New Insight into Sorption Cycling Stability of Three Al-Based MOF Materials in Water Vapour
Source: Nanomaterials (Basel). 2022 Jun 17;12(12):2092. doi: 10.3390/nano12122092 (PMC9231181; doi:10.3390/nano12122092)
Supplement: Supplementary file 1 [file nanomaterials-12-02092-s001.zip]

Archive with 1 entries (1 files):
- nanomaterials-1758268-supplementary.pdf
